# Supplementary material for: Identification of Prospective Ebola Virus VP35 and VP40 Protein Inhibitors from Myxobacterial Natural Products
Source: Biomolecules. 2024 Jun 5;14(6):660. doi: 10.3390/biom14060660 (PMC11201620; doi:10.3390/biom14060660)
Supplement: Supplementary file 1 [file biomolecules-14-00660-s001.zip]

Archive with 1 entries (1 files):
- biomolecules-3027047-supplementary.pdf
